# Supplementary material for: Machine Learning-Based Respiration Rate and Blood Oxygen Saturation Estimation Using Photoplethysmogram Signals
Source: Bioengineering (Basel). 2023 Jan 28;10(2):167. doi: 10.3390/bioengineering10020167 (PMC9952751; doi:10.3390/bioengineering10020167)
Supplement: Supplementary file 1 [file bioengineering-10-00167-s001.zip]

Archive with 1 entries (1 files):
- bioengineering-2128240-supplementary.pdf
